# Supplementary material for: Nutritional Care of Hospitalized Children in Belgium: A Follow-Up Survey
Source: Nutrients. 2025 Feb 18;17(4):718. doi: 10.3390/nu17040718 (PMC11858114; doi:10.3390/nu17040718)
Supplement: Supplementary file 1 [file nutrients-17-00718-s001.zip]

Archive with 1 entries (1 files):
- nutrients-3446696-supplementary.pdf
